# Supplementary material for: Exploring the pharmacological mechanisms of resibufogenin in castration-resistant prostate cancer via network pharmacology and experimental validation
Source: Front Oncol. 2026 Apr 14;16:1799626. doi: 10.3389/fonc.2026.1799626 (PMC13120906; doi:10.3389/fonc.2026.1799626)
Supplement: Supplementary file 3 [file Table1.xlsx]

## Sheet: Total KEGG pathway
Category	Term	Genes	Count	List Total	Pop Hits	Pop Total	P-Value	Benjamini	Fold Enrichment	Bonferroni	FDR	Fisher Exact
KEGG_PATHWAY	Prostate cancer	0.1494	23	142	106	9496	1.15e-19	1.6e-17	14.51	3.19e-17	7.15e-18	6.39e-21
KEGG_PATHWAY	Lipid and atherosclerosis	0.1883	29	142	216	9496	4.7e-19	4.34e-17	8.98	1.3e-16	1.94e-17	4.62e-20
KEGG_PATHWAY	Proteoglycans in cancer	0.1818	28	142	204	9496	1.25e-18	8.03e-17	9.18	3.46e-16	3.59e-17	1.2e-19
KEGG_PATHWAY	PI3K-Akt signaling pathway	0.2273	35	142	362	9496	1.45e-18	8.03e-17	6.47	4.01e-16	3.59e-17	2.06e-19
KEGG_PATHWAY	EGFR tyrosine kinase inhibitor resistance	0.1299	20	142	80	9496	2.74e-18	1.27e-16	16.72	7.6e-16	5.67e-17	1.27e-19
KEGG_PATHWAY	MAPK signaling pathway	0.1948	30	142	300	9496	3.27e-16	1.29e-14	6.69	9.23e-14	5.79e-15	4.48e-17
KEGG_PATHWAY	FoxO signaling pathway	0.1364	21	142	133	9496	4.61e-15	1.6e-13	10.56	1.29e-12	7.15e-14	3.49e-16
KEGG_PATHWAY	AGE-RAGE signaling pathway in diabetic complications	0.1234	19	142	101	9496	5.39e-15	1.66e-13	12.58	1.51e-12	7.42e-14	3.35e-16
KEGG_PATHWAY	Non-small cell lung cancer	0.1104	17	142	73	9496	5.99e-15	1.66e-13	15.57	1.66e-12	7.42e-14	2.93e-16
KEGG_PATHWAY	Ras signaling pathway	0.1688	26	142	238	9496	7.48e-15	1.88e-13	7.31	2.06e-12	8.44e-14	9.45e-16
KEGG_PATHWAY	Chemical carcinogenesis - reactive oxygen species	0.1623	25	142	227	9496	2.37e-14	5.48e-13	7.36	6.58e-12	2.45e-13	2.96e-15
KEGG_PATHWAY	Endocrine resistance	0.1169	18	142	99	9496	6.11e-14	1.3e-12	12.16	1.69e-11	5.83e-13	4.2e-15
KEGG_PATHWAY	Prolactin signaling pathway	0.1039	16	142	71	9496	7.96e-14	1.53e-12	15.07	2.21e-11	6.84e-13	4.25e-15
KEGG_PATHWAY	Chemical carcinogenesis - receptor activation	0.1558	24	142	217	9496	8.27e-14	1.53e-12	7.4	2.29e-11	6.84e-13	1.01e-14
KEGG_PATHWAY	Hepatitis B	0.1364	21	142	163	9496	2.48e-13	4.29e-12	8.62	6.86e-11	1.92e-12	2.54e-14
KEGG_PATHWAY	Hepatocellular carcinoma	0.1364	21	142	170	9496	5.55e-13	9.05e-12	8.26	1.54e-10	4.05e-12	5.99e-14
KEGG_PATHWAY	Th17 cell differentiation	0.1104	17	142	109	9496	4.35e-12	6.69e-11	10.43	1.2e-09	3e-11	3.59e-13
KEGG_PATHWAY	Pancreatic cancer	0.0974	15	142	77	9496	4.98e-12	7.27e-11	13.03	1.38e-09	3.25e-11	3.16e-13
KEGG_PATHWAY	Progesterone-mediated oocyte maturation	0.1104	17	142	111	9496	5.8e-12	8.03e-11	10.24	1.61e-09	3.6e-11	4.89e-13
KEGG_PATHWAY	Relaxin signaling pathway	0.1169	18	142	130	9496	6.13e-12	8.09e-11	9.26	1.7e-09	3.62e-11	5.81e-13
KEGG_PATHWAY	Acute myeloid leukemia	0.0909	14	142	68	9496	1.52e-11	1.88e-10	13.77	4.22e-09	8.41e-11	9.04e-13
KEGG_PATHWAY	Focal adhesion	0.1364	21	142	203	9496	1.56e-11	1.88e-10	6.92	4.32e-09	8.41e-11	2.05e-12
KEGG_PATHWAY	ErbB signaling pathway	0.0974	15	142	86	9496	2.4e-11	2.77e-10	11.66	6.66e-09	1.24e-10	1.74e-12
KEGG_PATHWAY	Thyroid hormone signaling pathway	0.1104	17	142	122	9496	2.55e-11	2.83e-10	9.32	7.06e-09	1.26e-10	2.4e-12
KEGG_PATHWAY	Rap1 signaling pathway	0.1364	21	142	212	9496	3.46e-11	3.69e-10	6.62	9.6e-09	1.65e-10	4.78e-12
KEGG_PATHWAY	Gastric cancer	0.1169	18	142	150	9496	6.32e-11	6.49e-10	8.02	1.75e-08	2.9e-10	7.05e-12
KEGG_PATHWAY	Chronic myeloid leukemia	0.0909	14	142	77	9496	7.96e-11	7.79e-10	12.16	2.21e-08	3.49e-10	5.5e-12
KEGG_PATHWAY	Toxoplasmosis	0.1039	16	142	112	9496	8.15e-11	7.79e-10	9.55	2.26e-08	3.49e-10	7.46e-12
KEGG_PATHWAY	Estrogen signaling pathway	0.1104	17	142	139	9496	1.89e-10	1.75e-09	8.18	5.24e-08	7.82e-10	2.06e-11
KEGG_PATHWAY	Neurotrophin signaling pathway	0.1039	16	142	120	9496	2.22e-10	1.99e-09	8.92	6.15e-08	8.89e-10	2.2e-11
KEGG_PATHWAY	Fluid shear stress and atherosclerosis	0.1104	17	142	142	9496	2.62e-10	2.26e-09	8.01	7.25e-08	1.01e-09	2.92e-11
KEGG_PATHWAY	Growth hormone synthesis, secretion and action	0.1039	16	142	122	9496	2.82e-10	2.37e-09	8.77	7.81e-08	1.06e-09	2.84e-11
KEGG_PATHWAY	C-type lectin receptor signaling pathway	0.0974	15	142	105	9496	3.82e-10	3.09e-09	9.55	1.06e-07	1.38e-09	3.5e-11
KEGG_PATHWAY	Colorectal cancer	0.0909	14	142	87	9496	3.91e-10	3.09e-09	10.76	1.08e-07	1.38e-09	3.12e-11
KEGG_PATHWAY	Melanoma	0.0844	13	142	73	9496	6.08e-10	4.68e-09	11.91	1.68e-07	2.09e-09	4.3e-11
KEGG_PATHWAY	Human T-cell leukemia virus 1 infection	0.1299	20	142	224	9496	6.98e-10	5.23e-09	5.97	1.93e-07	2.34e-09	1.08e-10
KEGG_PATHWAY	VEGF signaling pathway	0.0779	12	142	60	9496	9.62e-10	7.01e-09	13.37	2.66e-07	3.14e-09	5.93e-11
KEGG_PATHWAY	Glioma	0.0844	13	142	76	9496	9.87e-10	7.01e-09	11.44	2.73e-07	3.14e-09	7.33e-11
KEGG_PATHWAY	T cell receptor signaling pathway	0.0974	15	142	122	9496	2.88e-09	1.99e-08	8.22	7.97e-07	8.91e-09	3.12e-10
KEGG_PATHWAY	Kaposi sarcoma-associated herpesvirus infection	0.1169	18	142	196	9496	4.21e-09	2.84e-08	6.14	1.17e-06	1.27e-08	6.3e-10
KEGG_PATHWAY	Breast cancer	0.1039	16	142	148	9496	4.34e-09	2.86e-08	7.23	1.2e-06	1.28e-08	5.43e-10
KEGG_PATHWAY	Fc epsilon RI signaling pathway	0.0779	12	142	69	9496	4.57e-09	2.94e-08	11.63	1.27e-06	1.32e-08	3.33e-10
KEGG_PATHWAY	Bladder cancer	0.0649	10	142	41	9496	6.35e-09	4e-08	16.31	1.76e-06	1.79e-08	3.07e-10
KEGG_PATHWAY	PD-L1 expression and PD-1 checkpoint pathway in cancer	0.0844	13	142	90	9496	7.3e-09	4.49e-08	9.66	2.02e-06	2.01e-08	6.6e-10
KEGG_PATHWAY	HIF-1 signaling pathway	0.0909	14	142	110	9496	7.57e-09	4.56e-08	8.51	2.1e-06	2.04e-08	7.9e-10
KEGG_PATHWAY	Viral carcinogenesis	0.1169	18	142	205	9496	8.33e-09	4.91e-08	5.87	2.31e-06	2.2e-08	1.31e-09
KEGG_PATHWAY	GnRH signaling pathway	0.0844	13	142	93	9496	1.07e-08	6.17e-08	9.35	2.96e-06	2.76e-08	1e-09
KEGG_PATHWAY	Hepatitis C	0.1039	16	142	159	9496	1.17e-08	6.59e-08	6.73	3.23e-06	2.95e-08	1.58e-09
KEGG_PATHWAY	Endometrial cancer	0.0714	11	142	59	9496	1.28e-08	7.08e-08	12.47	3.54e-06	3.17e-08	8.58e-10
KEGG_PATHWAY	Apoptosis	0.0974	15	142	137	9496	1.32e-08	7.15e-08	7.32	3.65e-06	3.2e-08	1.63e-09
KEGG_PATHWAY	IL-17 signaling pathway	0.0844	13	142	95	9496	1.37e-08	7.29e-08	9.15	3.79e-06	3.26e-08	1.32e-09
KEGG_PATHWAY	Insulin signaling pathway	0.0974	15	142	138	9496	1.45e-08	7.57e-08	7.27	4.01e-06	3.39e-08	1.8e-09
KEGG_PATHWAY	Measles	0.0974	15	142	139	9496	1.59e-08	8.15e-08	7.22	4.4e-06	3.65e-08	1.99e-09
KEGG_PATHWAY	Osteoclast differentiation	0.0974	15	142	143	9496	2.29e-08	1.15e-07	7.01	6.35e-06	5.17e-08	2.97e-09
KEGG_PATHWAY	Signaling pathways regulating pluripotency of stem cells	0.0974	15	142	144	9496	2.51e-08	1.24e-07	6.97	6.95e-06	5.55e-08	3.27e-09
KEGG_PATHWAY	Insulin resistance	0.0844	13	142	109	9496	6.57e-08	3.19e-07	7.98	1.82e-05	1.43e-07	7.37e-09
KEGG_PATHWAY	Renal cell carcinoma	0.0714	11	142	70	9496	7.02e-08	3.35e-07	10.51	1.94e-05	1.5e-07	5.77e-09
KEGG_PATHWAY	Efferocytosis	0.0974	15	142	157	9496	7.54e-08	3.54e-07	6.39	2.09e-05	1.59e-07	1.08e-08
KEGG_PATHWAY	Adherens junction	0.0779	12	142	93	9496	1.13e-07	5.2e-07	8.63	3.12e-05	2.33e-07	1.16e-08
KEGG_PATHWAY	Platinum drug resistance	0.0714	11	142	75	9496	1.38e-07	6.25e-07	9.81	3.82e-05	2.8e-07	1.22e-08
KEGG_PATHWAY	Chemokine signaling pathway	0.1039	16	142	193	9496	1.57e-07	7.02e-07	5.54	4.35e-05	3.14e-07	2.62e-08
KEGG_PATHWAY	TNF signaling pathway	0.0844	13	142	119	9496	1.75e-07	7.71e-07	7.31	4.85e-05	3.45e-07	2.17e-08
KEGG_PATHWAY	Human cytomegalovirus infection	0.1104	17	142	227	9496	2.28e-07	9.89e-07	5.01	6.33e-05	4.43e-07	4.25e-08
KEGG_PATHWAY	Phospholipase D signaling pathway	0.0909	14	142	149	9496	2.91e-07	1.24e-06	6.28	8.07e-05	5.56e-07	4.25e-08
KEGG_PATHWAY	Cellular senescence	0.0909	14	142	157	9496	5.35e-07	2.24e-06	5.96	0.000148	1e-06	8.25e-08
KEGG_PATHWAY	mTOR signaling pathway	0.0909	14	142	158	9496	5.75e-07	2.38e-06	5.93	0.000159	1.06e-06	8.94e-08
KEGG_PATHWAY	Yersinia infection	0.0844	13	142	138	9496	8.84e-07	3.6e-06	6.3	0.000245	1.61e-06	1.29e-07
KEGG_PATHWAY	Epithelial cell signaling in Helicobacter pylori infection	0.0649	10	142	71	9496	9.26e-07	3.66e-06	9.42	0.000257	1.64e-06	8.63e-08
KEGG_PATHWAY	Central carbon metabolism in cancer	0.0649	10	142	71	9496	9.26e-07	3.66e-06	9.42	0.000257	1.64e-06	8.63e-08
KEGG_PATHWAY	Small cell lung cancer	0.0714	11	142	93	9496	1.07e-06	4.17e-06	7.91	0.000296	1.87e-06	1.21e-07
KEGG_PATHWAY	Choline metabolism in cancer	0.0714	11	142	99	9496	1.91e-06	7.36e-06	7.43	0.00053	3.29e-06	2.32e-07
KEGG_PATHWAY	Epstein-Barr virus infection	0.0974	15	142	205	9496	1.99e-06	7.53e-06	4.89	0.00055	3.37e-06	3.79e-07
KEGG_PATHWAY	IgSF CAM signaling	0.1169	18	142	302	9496	2.23e-06	8.33e-06	3.99	0.000616	3.73e-06	5.27e-07
KEGG_PATHWAY	Coronavirus disease - COVID-19	0.1039	16	142	238	9496	2.3e-06	8.49e-06	4.5	0.000636	3.8e-06	4.79e-07
KEGG_PATHWAY	Longevity regulating pathway - multiple species	0.0584	9	142	62	9496	3.33e-06	1.21e-05	9.71	0.000922	5.43e-06	3e-07
KEGG_PATHWAY	Non-alcoholic fatty liver disease	0.0844	13	142	157	9496	3.47e-06	1.25e-05	5.54	0.000962	5.59e-06	5.8e-07
KEGG_PATHWAY	MicroRNAs in cancer	0.1169	18	142	320	9496	4.87e-06	1.73e-05	3.76	0.00135	7.74e-06	1.22e-06
KEGG_PATHWAY	Apoptosis - multiple species	0.0455	7	142	32	9496	6.35e-06	2.23e-05	14.63	0.00176	9.97e-06	3.55e-07
KEGG_PATHWAY	Longevity regulating pathway	0.0649	10	142	90	9496	6.92e-06	2.4e-05	7.43	0.00191	1.07e-05	8.4e-07
KEGG_PATHWAY	JAK-STAT signaling pathway	0.0844	13	142	168	9496	7.01e-06	2.4e-05	5.17	0.00194	1.07e-05	1.26e-06
KEGG_PATHWAY	Autophagy - animal	0.0844	13	142	169	9496	7.45e-06	2.5e-05	5.14	0.00206	1.12e-05	1.35e-06
KEGG_PATHWAY	Parathyroid hormone synthesis, secretion and action	0.0714	11	142	115	9496	7.48e-06	2.5e-05	6.4	0.00207	1.12e-05	1.07e-06
KEGG_PATHWAY	Adipocytokine signaling pathway	0.0584	9	142	70	9496	8.41e-06	2.77e-05	8.6	0.00233	1.24e-05	8.69e-07
KEGG_PATHWAY	Transcriptional misregulation in cancer	0.0909	14	142	201	9496	8.52e-06	2.78e-05	4.66	0.00236	1.24e-05	1.71e-06
KEGG_PATHWAY	Natural killer cell mediated cytotoxicity	0.0714	11	142	117	9496	8.73e-06	2.81e-05	6.29	0.00241	1.26e-05	1.27e-06
KEGG_PATHWAY	Ovarian steroidogenesis	0.0519	8	142	52	9496	1.05e-05	3.32e-05	10.29	0.0029	1.49e-05	8.86e-07
KEGG_PATHWAY	Diabetic cardiomyopathy	0.0909	14	142	205	9496	1.06e-05	3.32e-05	4.57	0.00292	1.49e-05	2.16e-06
KEGG_PATHWAY	Sphingolipid signaling pathway	0.0714	11	142	122	9496	1.27e-05	3.94e-05	6.03	0.0035	1.76e-05	1.93e-06
KEGG_PATHWAY	Thyroid cancer	0.0455	7	142	37	9496	1.53e-05	4.72e-05	12.65	0.00424	2.11e-05	1.02e-06
KEGG_PATHWAY	PPAR signaling pathway	0.0584	9	142	76	9496	1.56e-05	4.75e-05	7.92	0.00431	2.12e-05	1.76e-06
KEGG_PATHWAY	Tuberculosis	0.0844	13	142	182	9496	1.58e-05	4.77e-05	4.78	0.00438	2.14e-05	3.09e-06
KEGG_PATHWAY	Aldosterone-regulated sodium reabsorption	0.0455	7	142	38	9496	1.8e-05	5.36e-05	12.32	0.00497	2.4e-05	1.24e-06
KEGG_PATHWAY	Th1 and Th2 cell differentiation	0.0584	9	142	93	9496	6.81e-05	0.000201	6.47	0.0187	8.99e-05	9.61e-06
KEGG_PATHWAY	Human immunodeficiency virus 1 infection	0.0844	13	142	214	9496	7.81e-05	0.000228	4.06	0.0214	0.000102	1.81e-05
KEGG_PATHWAY	Salmonella infection	0.0909	14	142	251	9496	8.8e-05	0.000253	3.73	0.0241	0.000113	2.23e-05
KEGG_PATHWAY	Axon guidance	0.0779	12	142	184	9496	8.85e-05	0.000253	4.36	0.0242	0.000113	1.9e-05
KEGG_PATHWAY	Platelet activation	0.0649	10	142	126	9496	0.000103	0.00029	5.31	0.028	0.00013	1.79e-05
KEGG_PATHWAY	Human papillomavirus infection	0.1039	16	142	333	9496	0.000121	0.000339	3.21	0.033	0.000152	3.58e-05
KEGG_PATHWAY	Necroptosis	0.0714	11	142	159	9496	0.000123	0.00034	4.63	0.0335	0.000152	2.48e-05
KEGG_PATHWAY	Chagas disease	0.0584	9	142	103	9496	0.00014	0.000385	5.84	0.0382	0.000172	2.21e-05
KEGG_PATHWAY	Toll-like receptor signaling pathway	0.0584	9	142	109	9496	0.000208	0.000566	5.52	0.0561	0.000253	3.48e-05
KEGG_PATHWAY	Pathogenic Escherichia coli infection	0.0779	12	142	203	9496	0.000211	0.000568	3.95	0.0569	0.000254	5.02e-05
KEGG_PATHWAY	Oocyte meiosis	0.0649	10	142	139	9496	0.000217	0.000578	4.81	0.0584	0.000259	4.2e-05
KEGG_PATHWAY	Influenza A	0.0714	11	142	173	9496	0.000245	0.000647	4.25	0.0657	0.00029	5.4e-05
KEGG_PATHWAY	Long-term depression	0.0455	7	142	60	9496	0.00025	0.000652	7.8	0.0668	0.000292	2.87e-05
KEGG_PATHWAY	Cholinergic synapse	0.0584	9	142	116	9496	0.000319	0.000827	5.19	0.0847	0.00037	5.7e-05
KEGG_PATHWAY	Steroid hormone biosynthesis	0.0455	7	142	64	9496	0.000356	0.000913	7.31	0.0939	0.000409	4.4e-05
KEGG_PATHWAY	Shigellosis	0.0844	13	142	253	9496	0.000373	0.000949	3.44	0.0983	0.000425	0.000103
KEGG_PATHWAY	B cell receptor signaling pathway	0.0519	8	142	91	9496	0.000393	0.000988	5.88	0.103	0.000442	6.13e-05
KEGG_PATHWAY	Gap junction	0.0519	8	142	92	9496	0.00042	0.00105	5.82	0.11	0.000469	6.63e-05
KEGG_PATHWAY	AMPK signaling pathway	0.0584	9	142	122	9496	0.000449	0.00111	4.93	0.117	0.000497	8.45e-05
KEGG_PATHWAY	NOD-like receptor signaling pathway	0.0714	11	142	189	9496	0.000497	0.00122	3.89	0.129	0.000546	0.00012
KEGG_PATHWAY	Inflammatory mediator regulation of TRP channels	0.0519	8	142	99	9496	0.000654	0.00159	5.4	0.166	0.000711	0.000112
KEGG_PATHWAY	Regulation of actin cytoskeleton	0.0779	12	142	232	9496	0.00066	0.00159	3.46	0.167	0.000711	0.00018
KEGG_PATHWAY	p53 signaling pathway	0.0455	7	142	75	9496	0.000837	0.002	6.24	0.207	0.000894	0.000123
KEGG_PATHWAY	Pertussis	0.0455	7	142	78	9496	0.00103	0.00244	6	0.248	0.00109	0.000157
KEGG_PATHWAY	Folate transport and metabolism	0.0325	5	142	31	9496	0.00107	0.00252	10.79	0.257	0.00113	8.66e-05
KEGG_PATHWAY	Serotonergic synapse	0.0519	8	142	115	9496	0.00158	0.00367	4.65	0.355	0.00164	0.000316
KEGG_PATHWAY	Herpes simplex virus 1 infection	0.0649	10	142	183	9496	0.00159	0.00367	3.65	0.356	0.00164	0.000408
KEGG_PATHWAY	Alzheimer disease	0.0974	15	142	391	9496	0.00197	0.00452	2.57	0.422	0.00202	0.00073
KEGG_PATHWAY	Cushing syndrome	0.0584	9	142	155	9496	0.00213	0.0048	3.88	0.446	0.00215	0.000513
KEGG_PATHWAY	Oxytocin signaling pathway	0.0584	9	142	155	9496	0.00213	0.0048	3.88	0.446	0.00215	0.000513
KEGG_PATHWAY	One carbon pool by folate	0.0325	5	142	39	9496	0.00256	0.00572	8.57	0.508	0.00256	0.000266
KEGG_PATHWAY	GnRH secretion	0.039	6	142	65	9496	0.00272	0.00602	6.17	0.529	0.00272	0.000402
KEGG_PATHWAY	Long-term potentiation	0.039	6	142	67	9496	0.0031	0.00682	5.99	0.577	0.0031	0.000474
KEGG_PATHWAY	Fc gamma R-mediated phagocytosis	0.0455	7	142	99	9496	0.00348	0.0076	4.73	0.62	0.00348	0.000682
KEGG_PATHWAY	Dopaminergic synapse	0.0519	8	142	133	9496	0.00361	0.0078	4.02	0.632	0.00361	0.000835
KEGG_PATHWAY	Melanogenesis	0.0455	7	142	101	9496	0.00385	0.00826	4.63	0.656	0.00385	0.000769
KEGG_PATHWAY	Apelin signaling pathway	0.0519	8	142	140	9496	0.00478	0.0102	3.82	0.735	0.00478	0.00117
KEGG_PATHWAY	Type II diabetes mellitus	0.0325	5	142	47	9496	0.00507	0.0107	7.11	0.755	0.00507	0.000645
KEGG_PATHWAY	Hormone signaling	0.0649	10	142	219	9496	0.00528	0.0111	3.05	0.769	0.00528	0.00162
KEGG_PATHWAY	Antigen processing and presentation	0.039	6	142	82	9496	0.00735	0.0153	4.89	0.87	0.00735	0.00139
KEGG_PATHWAY	Leukocyte transendothelial migration	0.0455	7	142	116	9496	0.00752	0.0156	4.04	0.877	0.00752	0.00173
KEGG_PATHWAY	Folate biosynthesis	0.026	4	142	28	9496	0.008	0.0164	9.55	0.892	0.008	0.000742
KEGG_PATHWAY	Neutrophil extracellular trap formation	0.0584	9	142	196	9496	0.00874	0.0178	3.07	0.912	0.00874	0.00266
KEGG_PATHWAY	Cell cycle	0.0519	8	142	158	9496	0.00911	0.0184	3.39	0.921	0.00911	0.00251
KEGG_PATHWAY	Regulation of lipolysis in adipocytes	0.0325	5	142	59	9496	0.0113	0.0226	5.67	0.957	0.0113	0.00182
KEGG_PATHWAY	Inflammatory bowel disease	0.0325	5	142	66	9496	0.0165	0.0329	5.07	0.99	0.0165	0.003
KEGG_PATHWAY	Amoebiasis	0.039	6	142	103	9496	0.0184	0.0365	3.9	0.994	0.0184	0.00439
KEGG_PATHWAY	cAMP signaling pathway	0.0584	9	142	226	9496	0.0193	0.0379	2.66	0.995	0.0193	0.00676
KEGG_PATHWAY	NF-kappa B signaling pathway	0.039	6	142	105	9496	0.0199	0.0385	3.82	0.996	0.0199	0.00482
KEGG_PATHWAY	Mitophagy - animal	0.039	6	142	105	9496	0.0199	0.0385	3.82	0.996	0.0199	0.00482
KEGG_PATHWAY	Alcoholic liver disease	0.0455	7	142	144	9496	0.0202	0.0389	3.25	0.997	0.0202	0.00578
KEGG_PATHWAY	Chemical carcinogenesis - DNA adducts	0.0325	5	142	71	9496	0.021	0.0402	4.71	0.997	0.021	0.00411
KEGG_PATHWAY	Prion disease	0.0649	10	142	278	9496	0.0226	0.0429	2.41	0.998	0.0226	0.00878
KEGG_PATHWAY	Metabolic pathways	0.2208	34	142	1583	9496	0.0237	0.0447	1.44	0.999	0.0237	0.0158
KEGG_PATHWAY	Thyroid hormone synthesis	0.0325	5	142	75	9496	0.0251	0.0471	4.46	0.999	0.0251	0.0052
KEGG_PATHWAY	Bacterial invasion of epithelial cells	0.0325	5	142	78	9496	0.0285	0.053	4.29	1.00e+0	0.0285	0.00614
KEGG_PATHWAY	Leishmaniasis	0.0325	5	142	79	9496	0.0297	0.0549	4.23	1.00e+0	0.0297	0.00648
KEGG_PATHWAY	Endocytosis	0.0584	9	142	252	9496	0.034	0.0623	2.39	1.00e+0	0.034	0.0132
KEGG_PATHWAY	Calcium signaling pathway	0.0584	9	142	254	9496	0.0354	0.0644	2.37	1.00e+0	0.0354	0.0139
KEGG_PATHWAY	cGMP-PKG signaling pathway	0.0455	7	142	166	9496	0.0371	0.0671	2.82	1.00e+0	0.0371	0.0122
KEGG_PATHWAY	Endocrine and other factor-regulated calcium reabsorption	0.026	4	142	53	9496	0.0438	0.0788	5.05	1.00e+0	0.0438	0.00796
KEGG_PATHWAY	Wnt signaling pathway	0.0455	7	142	174	9496	0.0449	0.0803	2.69	1.00e+0	0.0449	0.0155
KEGG_PATHWAY	Vascular smooth muscle contraction	0.039	6	142	134	9496	0.0491	0.0872	2.99	1.00e+0	0.0491	0.0151
KEGG_PATHWAY	Legionellosis	0.026	4	142	56	9496	0.0502	0.0886	4.78	1.00e+0	0.0502	0.00965
KEGG_PATHWAY	Rheumatoid arthritis	0.0325	5	142	95	9496	0.0527	0.0923	3.52	1.00e+0	0.0527	0.0138
KEGG_PATHWAY	Pathways of neurodegeneration - multiple diseases	0.0844	13	142	483	9496	0.0552	0.0962	1.8	1.00e+0	0.0552	0.0286
KEGG_PATHWAY	Glutathione metabolism	0.026	4	142	59	9496	0.0571	0.0988	4.53	1.00e+0	0.0571	0.0116
KEGG_PATHWAY	Spinocerebellar ataxia	0.039	6	142	144	9496	0.0631	0.109	2.79	1.00e+0	0.0631	0.0209
KEGG_PATHWAY	Alcoholism	0.0455	7	142	191	9496	0.0649	0.111	2.45	1.00e+0	0.0649	0.0244
KEGG_PATHWAY	Retrograde endocannabinoid signaling	0.039	6	142	149	9496	0.0708	0.12	2.69	1.00e+0	0.0708	0.0242
KEGG_PATHWAY	Antifolate resistance	0.0195	3	142	30	9496	0.0727	0.123	6.69	1.00e+0	0.0727	0.00989
KEGG_PATHWAY	Adrenergic signaling in cardiomyocytes	0.039	6	142	154	9496	0.0791	0.133	2.61	1.00e+0	0.0791	0.0279
KEGG_PATHWAY	Drug metabolism - cytochrome P450	0.026	4	142	73	9496	0.0943	0.157	3.66	1.00e+0	0.0943	0.0236

## Sheet: Top15
Category	Term	FDR	P-Value	Count
KEGG_PATHWAY	Prostate cancer	7.15e-18	1.15e-19	23
KEGG_PATHWAY	Lipid and atherosclerosis	1.94e-17	4.7e-19	29
KEGG_PATHWAY	Proteoglycans in cancer	3.59e-17	1.25e-18	28
KEGG_PATHWAY	PI3K-Akt signaling pathway	3.59e-17	1.45e-18	35
KEGG_PATHWAY	EGFR tyrosine kinase inhibitor resistance	5.67e-17	2.74e-18	20
KEGG_PATHWAY	MAPK signaling pathway	5.79e-15	3.27e-16	30
KEGG_PATHWAY	FoxO signaling pathway	7.15e-14	4.61e-15	21
KEGG_PATHWAY	AGE-RAGE signaling pathway in diabetic complications	7.42e-14	5.39e-15	19
KEGG_PATHWAY	Non-small cell lung cancer	7.42e-14	5.99e-15	17
KEGG_PATHWAY	Ras signaling pathway	8.44e-14	7.48e-15	26
KEGG_PATHWAY	Chemical carcinogenesis - reactive oxygen species	2.45e-13	2.37e-14	25
KEGG_PATHWAY	Endocrine resistance	5.83e-13	6.11e-14	18
KEGG_PATHWAY	Prolactin signaling pathway	6.84e-13	7.96e-14	16
KEGG_PATHWAY	Chemical carcinogenesis - receptor activation	6.84e-13	8.27e-14	24
